# Supplementary material for: Mining Translation Inhibitors by a Unique Peptidyl-Aminonucleoside Synthetase Reveals Cystocin Biosynthesis and Self-Resistance
Source: Int J Mol Sci. 2024 Nov 30;25(23):12901. doi: 10.3390/ijms252312901 (PMC11641026; doi:10.3390/ijms252312901)
Supplement: Supplementary file 1 [file ijms-25-12901-s001.zip]

Archive with 1 entries (1 files):
- ijms-3331172-supplementary.pdf
